# Supplementary material for: HDC downregulation induced by chronic stress promotes ovarian cancer progression via the IL-6/STAT3/S100A9 pathway
Source: Front Pharmacol. 2024 Dec 10;15:1485885. doi: 10.3389/fphar.2024.1485885 (PMC11666360; doi:10.3389/fphar.2024.1485885)
Supplement: Supplementary file 1 [file Table2.XLSX]

## Sheet: Sheet1
Table S2 The primers sequences
Primer	Forward primer	Reverse primer
HDC	TACTGGGTTCTGGGTCAAGG	GAATTTCAAAGGAAGGGTCGT
IL-6	CAGTGCCTCTTTGCTGCTTTC	GGTCCAGTTGCCTTCTCCCT
STAT3	GGAGGAGGCATTCGGAAAG	TCGTTGGTGTCACACAGAT
S100A9	TCATCAACACCTTCCACCAAT	TCACCCTCGTGCATCTTCTC
GAPDH	AGGTCGGTGTGAACGGATTTG	GGGGTCGTTGATGGCAACA
HDC (mouse)	TTAAGCTGTGGTTTGTGATTCG	TGTGAGACAATTAGGACCCTT
IL-6 (mouse)	CAGTTGCCTTCTTGGG	AGACAGGTCTGTTGGGAG
STAT3 (mouse)	CACCTTGGATTGAGAGTCAAGAC	AGGAATCGGCTATATTGCTGGT
S100A9 (mouse)	CACAGTTGGCAACCTTTATGAA	TCATACACTCCTCAAAGCTCAG
GAPDH (mouse)	AGGTCGGTGTGAACGGATTTG	GGGGTCGTTGATGGCAAC
