# Supplementary material for: HDC downregulation induced by chronic stress promotes ovarian cancer progression via the IL-6/STAT3/S100A9 pathway
Source: Front Pharmacol. 2024 Dec 10;15:1485885. doi: 10.3389/fphar.2024.1485885 (PMC11666360; doi:10.3389/fphar.2024.1485885)
Supplement: Supplementary file 2 [file Table3.XLSX]

## Sheet: Sheet1
Table S3 siRNA and overexpression plasmid sequences
	sequences
hs-HDC-si1	Sense Strand: GGAGAGAGAUGGUGGAUUATT Antisense Strand: UAAUCCACCAUCUCUCUCCTT
hs-HDC-si2	Sense Strand: GGUUCUGGGUCAAGGACAATT Antisense Strand: UUGUCCUUGACCCAGAACCTT
hs-HDC-si3	Sense Strand: CCUCCUUCCUGUUCAGUUATT Antisense Strand: UAACUGAACAGGAAGGAGGTT
siNC	Sense Strand: UUCUCCGAACGUGUCACGUTT Antisense Strand: ACGUGACACGUUCGGAGAATT
OE-HDC plasmid	ATGATGGAGCCTGAGGAGTACAGAGAGAGAGGGAGAGAGATGGTGGATTACATCTGCCAGTACCTGAGCACTGTGCGGGAGAGACGTGTGACGCCAGACGTGCAGCCTGGCTACCTGCGAGCCCAGCTGCCTGAGAGTGCTCCTGAGGACCCCGACAGCTGGGACAGCATCTTTGGGGACATTGAACGAATCATCATGCCTGGGGTGGTACATTGGCAGAGCCCCCATATGCACGCCTACTACCCAGCCCTCACCTCTTGGCCCTCCCTGCTAGGAGACATGCTGGCTGATGCCATCAACTGCTTGGGATTCACCTGGGCATCCAGCCCTGCGTGTACAGAGCTGGAGATGAACGTCATGGACTGGTTGGCAAAAATGCTGGGACTTCCAGAGCACTTC…
