# Supplementary material for: HDC downregulation induced by chronic stress promotes ovarian cancer progression via the IL-6/STAT3/S100A9 pathway
Source: Front Pharmacol. 2024 Dec 10;15:1485885. doi: 10.3389/fphar.2024.1485885 (PMC11666360; doi:10.3389/fphar.2024.1485885)
Supplement: Supplementary file 5 [file Table1.XLSX]

## Sheet: Sheet1
Table 1 Chronic unpredictable mild stress ( CUMS ) processes
Stressors	Day of CUMS procedures
Body restriction (3 hours)	2	9	18	10	21	20	31	35	43	45	54	54	60	61	64	68	75	73	88	85	96	92	104	108	112	115	122	123	130	129	138	136
Turn night into day (24 hours)	8	5	14	16	26	25	29	36	40	39	51	53	62	55	64	69	78	77	83	84	95	97	103	103	117	109	125	124	128	127	139
Cold water swimming(4 ℃, 5 minutes)	8	6	16	14	20	27	28	32	45	42	46	53	59	59	65	69	77	75	87	89	97	94	105	104	112	111	120	126	130	131	139
Hot water swimming (45 ℃, 5 minutes)	1	4	17	13	27	26	31	30	44	38	48	48	58	60	65	70	73	74	88	89	98	91	107	101	111	113	121	125	132	129	140
Noise stimulation (3 hours)	6	3	10	11	23	19	34	34	42	40	52	50	63	56	66	70	80	76	82	83	91	95	102	105	114	116	123	121	134	135	140
Cage shaking (15 minutes)	7	5	11	12	21	24	33	30	43	37	47	47	57	57	66	71	80	79	90	84	98	93	102	106	110	117	122	118	133	131	137
Damp bedding (24 hours)	1	7	17	13	24	22	32	33	41	41	50	49	63	58	67	71	78	74	90	86	94	99	100	106	114	113	119	124	135	128	137
Tilted cage (24 hours)	2	3	12	15	23	22	28	35	38	39	46	49	62	56	67	72	76	81	82	86	92	96	108	101	110	116	118	119	127	133	138
Empty cage (24 hours)	4	9	15	18	25	19	36	29	44	37	52	51	55	61	68	72	81	79	85	87	93	99	100	107	115	109	126	120	132	134	136
